# Supplementary material for: Community composition drives siderophore dynamics in multispecies bacterial communities
Source: BMC Ecol Evol. 2023 Sep 1;23:45. doi: 10.1186/s12862-023-02152-8 (PMC10472669; doi:10.1186/s12862-023-02152-8)
Supplement: Supplementary file 4 — Supplementary Material 4: Dataset [file 12862_2023_2152_MOESM4_ESM.xlsx]

## Sheet: Sheet1
Condition	well	richness	rep	community	Strain	initial.den	Final_cfu	sp1	sp2	sp3	sp4	sp5	sp6	sp7	sp8	sp9	sp10	sp11	sp12	sp13	sp14	sp15
Mono	B5	2	1	R2C1	Producer	200	1730000	1	0	0	0	0	0	0	0	0	0	0	0	0	0	0
Mono	C5	2	1	R2C2	Producer	200	1180000	0	1	0	0	0	0	0	0	0	0	0	0	0	0	0
Mono	D5	2	1	R2C3	Producer	200	1570000	0	0	1	0	0	0	0	0	0	0	0	0	0	0	0
Mono	E5	2	1	R2C4	Producer	200	2500000	0	0	0	1	0	0	0	0	0	0	0	0	0	0	0
Mono	F5	2	1	R2C5	Producer	200	1680000	0	0	0	0	1	0	0	0	0	0	0	0	0	0	0
Mono	G5	2	1	R2C6	Producer	200	1310000	0	0	0	0	0	1	0	0	0	0	0	0	0	0	0
Mono	H5	2	1	R2C7	Producer	200	2540000	0	0	0	0	0	0	1	0	0	0	0	0	0	0	0
Mono	A6	2	1	R2C8	Producer	200	2260000	0	0	0	0	0	0	0	1	0	0	0	0	0	0	0
Mono	B6	2	1	R2C9	Producer	200	1940000	0	0	0	0	0	0	0	0	1	0	0	0	0	0	0
Mono	C6	2	1	R2C10	Producer	200	1410000	0	0	0	0	0	0	0	0	0	1	0	0	0	0	0
Mono	D6	2	1	R2C11	Producer	200	1470000	0	0	0	0	0	0	0	0	0	0	1	0	0	0	0
Mono	E6	2	1	R2C12	Producer	200	2860000	0	0	0	0	0	0	0	0	0	0	0	1	0	0	0
Mono	F6	2	1	R2C13	Producer	200	1600000	0	0	0	0	0	0	0	0	0	0	0	0	1	0	0
Mono	G6	2	1	R2C14	Producer	200	1260000	0	0	0	0	0	0	0	0	0	0	0	0	0	1	0
Mono	H6	2	1	R2C15	Producer	200	2320000	0	0	0	0	0	0	0	0	0	0	0	0	0	0	1
Mono	A7	4	1	R4C1	Producer	100	1680000	1	0	0	1	0	0	0	0	0	0	1	0	0	0	0
Mono	B7	4	1	R4C2	Producer	100	1570000	0	0	1	0	0	1	0	0	1	0	0	0	0	0	0
Mono	C7	4	1	R4C3	Producer	100	2060000	0	0	0	0	0	1	1	1	0	0	0	0	0	0	0
Mono	D7	4	1	R4C4	Producer	100	3490000	0	0	0	1	0	0	0	1	1	0	0	0	0	0	0
Mono	E7	4	1	R4C5	Producer	100	4720000	0	1	0	0	0	0	0	0	0	1	0	1	0	0	0
Mono	F7	8	1	R8C1	Producer	50	3470000	0	1	0	0	1	0	1	0	1	0	1	0	1	0	1
Mono	G7	8	1	R8C2	Producer	50	3790000	1	0	1	0	1	0	0	1	1	0	0	1	0	1	0
Mono	H7	8	1	R8C3	Producer	50	1460000	0	1	1	1	0	0	1	0	0	1	1	0	1	0	0
Mono	A8	8	1	R8C4	Producer	50	1840000	1	0	0	1	0	1	1	0	0	0	0	0	1	1	1
Mono	B8	8	1	R8C5	Producer	50	592000	0	0	1	1	0	0	1	1	0	1	0	1	0	0	1
Mono	C8	15	1	R16C1	Producer	27	1980000	0	1	1	1	1	1	1	1	1	1	1	1	1	1	1
Mono	D8	15	1	R16C2	Producer	27	3120000	1	1	0	1	1	1	1	1	1	1	1	1	1	1	1
Mono	E8	15	1	R16C3	Producer	27	3730000	1	1	1	1	1	1	0	1	1	1	1	1	1	1	1
Mono	F8	15	1	R16C4	Producer	27	3340000	1	1	1	1	1	1	1	1	0	1	1	1	1	1	1
Mono	G8	15	1	R16C5	Producer	27	3230000	1	1	1	1	1	1	1	1	1	1	1	1	0	1	1
Mono	B5	2	2	R2C1	Producer	200	2380000	1	0	0	0	0	0	0	0	0	0	0	0	0	0	0
Mono	C5	2	2	R2C2	Producer	200	1710000	0	1	0	0	0	0	0	0	0	0	0	0	0	0	0
Mono	D5	2	2	R2C3	Producer	200	3020000	0	0	1	0	0	0	0	0	0	0	0	0	0	0	0
Mono	E5	2	2	R2C4	Producer	200	2670000	0	0	0	1	0	0	0	0	0	0	0	0	0	0	0
Mono	F5	2	2	R2C5	Producer	200	5450000	0	0	0	0	1	0	0	0	0	0	0	0	0	0	0
Mono	G5	2	2	R2C6	Producer	200	725000	0	0	0	0	0	1	0	0	0	0	0	0	0	0	0
Mono	H5	2	2	R2C7	Producer	200	1480000	0	0	0	0	0	0	1	0	0	0	0	0	0	0	0
Mono	A6	2	2	R2C8	Producer	200	2290000	0	0	0	0	0	0	0	1	0	0	0	0	0	0	0
Mono	B6	2	2	R2C9	Producer	200	1360000	0	0	0	0	0	0	0	0	1	0	0	0	0	0	0
Mono	C6	2	2	R2C10	Producer	200	986000	0	0	0	0	0	0	0	0	0	1	0	0	0	0	0
Mono	D6	2	2	R2C11	Producer	200	1420000	0	0	0	0	0	0	0	0	0	0	1	0	0	0	0
Mono	E6	2	2	R2C12	Producer	200	1600000	0	0	0	0	0	0	0	0	0	0	0	1	0	0	0
Mono	F6	2	2	R2C13	Producer	200	2550000	0	0	0	0	0	0	0	0	0	0	0	0	1	0	0
Mono	G6	2	2	R2C14	Producer	200	1420000	0	0	0	0	0	0	0	0	0	0	0	0	0	1	0
Mono	H6	2	2	R2C15	Producer	200	4760000	0	0	0	0	0	0	0	0	0	0	0	0	0	0	1
Mono	A7	4	2	R4C1	Producer	100	3220000	1	0	0	1	0	0	0	0	0	0	1	0	0	0	0
Mono	B7	4	2	R4C2	Producer	100	2060000	0	0	1	0	0	1	0	0	1	0	0	0	0	0	0
Mono	C7	4	2	R4C3	Producer	100	2520000	0	0	0	0	0	1	1	1	0	0	0	0	0	0	0
Mono	D7	4	2	R4C4	Producer	100	2290000	0	0	0	1	0	0	0	1	1	0	0	0	0	0	0
Mono	E7	4	2	R4C5	Producer	100	4030000	0	1	0	0	0	0	0	0	0	1	0	1	0	0	0
Mono	F7	8	2	R8C1	Producer	50	4550000	0	1	0	0	1	0	1	0	1	0	1	0	1	0	1
Mono	G7	8	2	R8C2	Producer	50	1830000	1	0	1	0	1	0	0	1	1	0	0	1	0	1	0
Mono	H7	8	2	R8C3	Producer	50	4150000	0	1	1	1	0	0	1	0	0	1	1	0	1	0	0
Mono	A8	8	2	R8C4	Producer	50	1600000	1	0	0	1	0	1	1	0	0	0	0	0	1	1	1
Mono	B8	8	2	R8C5	Producer	50	522000	0	0	1	1	0	0	1	1	0	1	0	1	0	0	1
Mono	C8	15	2	R16C1	Producer	27	1070000	0	1	1	1	1	1	1	1	1	1	1	1	1	1	1
Mono	D8	15	2	R16C2	Producer	27	899000	1	1	0	1	1	1	1	1	1	1	1	1	1	1	1
Mono	E8	15	2	R16C3	Producer	27	2290000	1	1	1	1	1	1	0	1	1	1	1	1	1	1	1
Mono	F8	15	2	R16C4	Producer	27	2840000	1	1	1	1	1	1	1	1	0	1	1	1	1	1	1
Mono	G8	15	2	R16C5	Producer	27	1420000	1	1	1	1	1	1	1	1	1	1	1	1	0	1	1
Mono	B5	2	3	R2C1	Producer	200	2990000	1	0	0	0	0	0	0	0	0	0	0	0	0	0	0
Mono	C5	2	3	R2C2	Producer	200	1600000	0	1	0	0	0	0	0	0	0	0	0	0	0	0	0
Mono	D5	2	3	R2C3	Producer	200	638000	0	0	1	0	0	0	0	0	0	0	0	0	0	0	0
Mono	E5	2	3	R2C4	Producer	200	725000	0	0	0	1	0	0	0	0	0	0	0	0	0	0	0
Mono	F5	2	3	R2C5	Producer	200	1800000	0	0	0	0	1	0	0	0	0	0	0	0	0	0	0
Mono	G5	2	3	R2C6	Producer	200	4960000	0	0	0	0	0	1	0	0	0	0	0	0	0	0	0
Mono	H5	2	3	R2C7	Producer	200	2610000	0	0	0	0	0	0	1	0	0	0	0	0	0	0	0
Mono	A6	2	3	R2C8	Producer	200	2060000	0	0	0	0	0	0	0	1	0	0	0	0	0	0	0
Mono	B6	2	3	R2C9	Producer	200	899000	0	0	0	0	0	0	0	0	1	0	0	0	0	0	0
Mono	C6	2	3	R2C10	Producer	200	5830000	0	0	0	0	0	0	0	0	0	1	0	0	0	0	0
Mono	D6	2	3	R2C11	Producer	200	3830000	0	0	0	0	0	0	0	0	0	0	1	0	0	0	0
Mono	E6	2	3	R2C12	Producer	200	3450000	0	0	0	0	0	0	0	0	0	0	0	1	0	0	0
Mono	F6	2	3	R2C13	Producer	200	696000	0	0	0	0	0	0	0	0	0	0	0	0	1	0	0
Mono	G6	2	3	R2C14	Producer	200	2180000	0	0	0	0	0	0	0	0	0	0	0	0	0	1	0
Mono	H6	2	3	R2C15	Producer	200	1970000	0	0	0	0	0	0	0	0	0	0	0	0	0	0	1
Mono	A7	4	3	R4C1	Producer	100	1940000	1	0	0	1	0	0	0	0	0	0	1	0	0	0	0
Mono	B7	4	3	R4C2	Producer	100	1480000	0	0	1	0	0	1	0	0	1	0	0	0	0	0	0
Mono	C7	4	3	R4C3	Producer	100	1860000	0	0	0	0	0	1	1	1	0	0	0	0	0	0	0
Mono	D7	4	3	R4C4	Producer	100	3680000	0	0	0	1	0	0	0	1	1	0	0	0	0	0	0
Mono	E7	4	3	R4C5	Producer	100	4550000	0	1	0	0	0	0	0	0	0	1	0	1	0	0	0
Mono	F7	8	3	R8C1	Producer	50	6550000	0	1	0	0	1	0	1	0	1	0	1	0	1	0	1
Mono	G7	8	3	R8C2	Producer	50	3630000	1	0	1	0	1	0	0	1	1	0	0	1	0	1	0
Mono	H7	8	3	R8C3	Producer	50	3480000	0	1	1	1	0	0	1	0	0	1	1	0	1	0	0
Mono	A8	8	3	R8C4	Producer	50	1310000	1	0	0	1	0	1	1	0	0	0	0	0	1	1	1
Mono	B8	8	3	R8C5	Producer	50	174000	0	0	1	1	0	0	1	1	0	1	0	1	0	0	1
Mono	C8	15	3	R16C1	Producer	27	4840000	0	1	1	1	1	1	1	1	1	1	1	1	1	1	1
Mono	D8	15	3	R16C2	Producer	27	5130000	1	1	0	1	1	1	1	1	1	1	1	1	1	1	1
Mono	E8	15	3	R16C3	Producer	27	7510000	1	1	1	1	1	1	0	1	1	1	1	1	1	1	1
Mono	F8	15	3	R16C4	Producer	27	4440000	1	1	1	1	1	1	1	1	0	1	1	1	1	1	1
Mono	G8	15	3	R16C5	Producer	27	4030000	1	1	1	1	1	1	1	1	1	1	1	1	0	1	1
Mono	B5	2	4	R2C1	Producer	200	3540000	1	0	0	0	0	0	0	0	0	0	0	0	0	0	0
Mono	C5	2	4	R2C2	Producer	200	1040000	0	1	0	0	0	0	0	0	0	0	0	0	0	0	0
Mono	D5	2	4	R2C3	Producer	200	841000	0	0	1	0	0	0	0	0	0	0	0	0	0	0	0
Mono	E5	2	4	R2C4	Producer	200	4470000	0	0	0	1	0	0	0	0	0	0	0	0	0	0	0
Mono	F5	2	4	R2C5	Producer	200	4260000	0	0	0	0	1	0	0	0	0	0	0	0	0	0	0
Mono	G5	2	4	R2C6	Producer	200	2150000	0	0	0	0	0	1	0	0	0	0	0	0	0	0	0
Mono	H5	2	4	R2C7	Producer	200	2550000	0	0	0	0	0	0	1	0	0	0	0	0	0	0	0
Mono	A6	2	4	R2C8	Producer	200	3160000	0	0	0	0	0	0	0	1	0	0	0	0	0	0	0
Mono	B6	2	4	R2C9	Producer	200	3540000	0	0	0	0	0	0	0	0	1	0	0	0	0	0	0
Mono	C6	2	4	R2C10	Producer	200	3360000	0	0	0	0	0	0	0	0	0	1	0	0	0	0	0
Mono	D6	2	4	R2C11	Producer	200	3020000	0	0	0	0	0	0	0	0	0	0	1	0	0	0	0
Mono	E6	2	4	R2C12	Producer	200	4870000	0	0	0	0	0	0	0	0	0	0	0	1	0	0	0
Mono	F6	2	4	R2C13	Producer	200	8730000	0	0	0	0	0	0	0	0	0	0	0	0	1	0	0
Mono	G6	2	4	R2C14	Producer	200	2520000	0	0	0	0	0	0	0	0	0	0	0	0	0	1	0
Mono	H6	2	4	R2C15	Producer	200	2730000	0	0	0	0	0	0	0	0	0	0	0	0	0	0	1
Mono	A7	4	4	R4C1	Producer	100	2180000	1	0	0	1	0	0	0	0	0	0	1	0	0	0	0
Mono	B7	4	4	R4C2	Producer	100	2550000	0	0	1	0	0	1	0	0	1	0	0	0	0	0	0
Mono	C7	4	4	R4C3	Producer	100	2000000	0	0	0	0	0	1	1	1	0	0	0	0	0	0	0
Mono	D7	4	4	R4C4	Producer	100	4000000	0	0	0	1	0	0	0	1	1	0	0	0	0	0	0
Mono	E7	4	4	R4C5	Producer	100	3510000	0	1	0	0	0	0	0	0	0	1	0	1	0	0	0
Mono	F7	8	4	R8C1	Producer	50	4640000	0	1	0	0	1	0	1	0	1	0	1	0	1	0	1
Mono	G7	8	4	R8C2	Producer	50	2930000	1	0	1	0	1	0	0	1	1	0	0	1	0	1	0
Mono	H7	8	4	R8C3	Producer	50	3340000	0	1	1	1	0	0	1	0	0	1	1	0	1	0	0
Mono	A8	8	4	R8C4	Producer	50	1770000	1	0	0	1	0	1	1	0	0	0	0	0	1	1	1
Mono	B8	8	4	R8C5	Producer	50	2320000	0	0	1	1	0	0	1	1	0	1	0	1	0	0	1
Mono	C8	15	4	R16C1	Producer	27	4090000	0	1	1	1	1	1	1	1	1	1	1	1	1	1	1
Mono	D8	15	4	R16C2	Producer	27	3450000	1	1	0	1	1	1	1	1	1	1	1	1	1	1	1
Mono	E8	15	4	R16C3	Producer	27	2670000	1	1	1	1	1	1	0	1	1	1	1	1	1	1	1
Mono	F8	15	4	R16C4	Producer	27	4700000	1	1	1	1	1	1	1	1	0	1	1	1	1	1	1
Mono	G8	15	4	R16C5	Producer	27	5540000	1	1	1	1	1	1	1	1	1	1	1	1	0	1	1
Mono	B5	2	5	R2C1	Producer	200	609000	1	0	0	0	0	0	0	0	0	0	0	0	0	0	0
Mono	C5	2	5	R2C2	Producer	200	928000	0	1	0	0	0	0	0	0	0	0	0	0	0	0	0
Mono	D5	2	5	R2C3	Producer	200	841000	0	0	1	0	0	0	0	0	0	0	0	0	0	0	0
Mono	E5	2	5	R2C4	Producer	200	928000	0	0	0	1	0	0	0	0	0	0	0	0	0	0	0
Mono	F5	2	5	R2C5	Producer	200	3740000	0	0	0	0	1	0	0	0	0	0	0	0	0	0	0
Mono	G5	2	5	R2C6	Producer	200	1450000	0	0	0	0	0	1	0	0	0	0	0	0	0	0	0
Mono	H5	2	5	R2C7	Producer	200	348000	0	0	0	0	0	0	1	0	0	0	0	0	0	0	0
Mono	A6	2	5	R2C8	Producer	200	1360000	0	0	0	0	0	0	0	1	0	0	0	0	0	0	0
Mono	B6	2	5	R2C9	Producer	200	2550000	0	0	0	0	0	0	0	0	1	0	0	0	0	0	0
Mono	C6	2	5	R2C10	Producer	200	551000	0	0	0	0	0	0	0	0	0	1	0	0	0	0	0
Mono	D6	2	5	R2C11	Producer	200	1680000	0	0	0	0	0	0	0	0	0	0	1	0	0	0	0
Mono	E6	2	5	R2C12	Producer	200	2000000	0	0	0	0	0	0	0	0	0	0	0	1	0	0	0
Mono	F6	2	5	R2C13	Producer	200	1480000	0	0	0	0	0	0	0	0	0	0	0	0	1	0	0
Mono	G6	2	5	R2C14	Producer	200	3600000	0	0	0	0	0	0	0	0	0	0	0	0	0	1	0
Mono	H6	2	5	R2C15	Producer	200	2150000	0	0	0	0	0	0	0	0	0	0	0	0	0	0	1
Mono	A7	4	5	R4C1	Producer	100	290000	1	0	0	1	0	0	0	0	0	0	1	0	0	0	0
Mono	B7	4	5	R4C2	Producer	100	2320000	0	0	1	0	0	1	0	0	1	0	0	0	0	0	0
Mono	C7	4	5	R4C3	Producer	100	1620000	0	0	0	0	0	1	1	1	0	0	0	0	0	0	0
Mono	D7	4	5	R4C4	Producer	100	1620000	0	0	0	1	0	0	0	1	1	0	0	0	0	0	0
Mono	E7	4	5	R4C5	Producer	100	5340000	0	1	0	0	0	0	0	0	0	1	0	1	0	0	0
Mono	F7	8	5	R8C1	Producer	50	3360000	0	1	0	0	1	0	1	0	1	0	1	0	1	0	1
Mono	G7	8	5	R8C2	Producer	50	1680000	1	0	1	0	1	0	0	1	1	0	0	1	0	1	0
Mono	H7	8	5	R8C3	Producer	50	2440000	0	1	1	1	0	0	1	0	0	1	1	0	1	0	0
Mono	A8	8	5	R8C4	Producer	50	1970000	1	0	0	1	0	1	1	0	0	0	0	0	1	1	1
Mono	B8	8	5	R8C5	Producer	50	406000	0	0	1	1	0	0	1	1	0	1	0	1	0	0	1
Mono	C8	15	5	R16C1	Producer	27	4410000	0	1	1	1	1	1	1	1	1	1	1	1	1	1	1
Mono	D8	15	5	R16C2	Producer	27	3740000	1	1	0	1	1	1	1	1	1	1	1	1	1	1	1
Mono	E8	15	5	R16C3	Producer	27	3830000	1	1	1	1	1	1	0	1	1	1	1	1	1	1	1
Mono	F8	15	5	R16C4	Producer	27	4930000	1	1	1	1	1	1	1	1	0	1	1	1	1	1	1
Mono	G8	15	5	R16C5	Producer	27	3540000	1	1	1	1	1	1	1	1	1	1	1	1	0	1	1
Mono	B1	2	1	R2C1	Non-producer	200	2390000	1	0	0	0	0	0	0	0	0	0	0	0	0	0	0
Mono	C1	2	1	R2C2	Non-producer	200	2890000	0	1	0	0	0	0	0	0	0	0	0	0	0	0	0
Mono	D1	2	1	R2C3	Non-producer	200	1540000	0	0	1	0	0	0	0	0	0	0	0	0	0	0	0
Mono	E1	2	1	R2C4	Non-producer	200	2610000	0	0	0	1	0	0	0	0	0	0	0	0	0	0	0
Mono	F1	2	1	R2C5	Non-producer	200	2720000	0	0	0	0	1	0	0	0	0	0	0	0	0	0	0
Mono	G1	2	1	R2C6	Non-producer	200	2380000	0	0	0	0	0	1	0	0	0	0	0	0	0	0	0
Mono	H1	2	1	R2C7	Non-producer	200	3570000	0	0	0	0	0	0	1	0	0	0	0	0	0	0	0
Mono	A2	2	1	R2C8	Non-producer	200	1140000	0	0	0	0	0	0	0	1	0	0	0	0	0	0	0
Mono	B2	2	1	R2C9	Non-producer	200	1550000	0	0	0	0	0	0	0	0	1	0	0	0	0	0	0
Mono	C2	2	1	R2C10	Non-producer	200	1630000	0	0	0	0	0	0	0	0	0	1	0	0	0	0	0
Mono	D2	2	1	R2C11	Non-producer	200	2190000	0	0	0	0	0	0	0	0	0	0	1	0	0	0	0
Mono	E2	2	1	R2C12	Non-producer	200	2380000	0	0	0	0	0	0	0	0	0	0	0	1	0	0	0
Mono	F2	2	1	R2C13	Non-producer	200	2140000	0	0	0	0	0	0	0	0	0	0	0	0	1	0	0
Mono	G2	2	1	R2C14	Non-producer	200	1890000	0	0	0	0	0	0	0	0	0	0	0	0	0	1	0
Mono	H2	2	1	R2C15	Non-producer	200	2020000	0	0	0	0	0	0	0	0	0	0	0	0	0	0	1
Mono	A3	4	1	R4C1	Non-producer	100	1840000	1	0	0	1	0	0	0	0	0	0	1	0	0	0	0
Mono	B3	4	1	R4C2	Non-producer	100	768000	0	0	1	0	0	1	0	0	1	0	0	0	0	0	0
Mono	C3	4	1	R4C3	Non-producer	100	640000	0	0	0	0	0	1	1	1	0	0	0	0	0	0	0
Mono	D3	4	1	R4C4	Non-producer	100	2060000	0	0	0	1	0	0	0	1	1	0	0	0	0	0	0
Mono	E3	4	1	R4C5	Non-producer	100	2240000	0	1	0	0	0	0	0	0	0	1	0	1	0	0	0
Mono	F3	8	1	R8C1	Non-producer	50	2380000	0	1	0	0	1	0	1	0	1	0	1	0	1	0	1
Mono	G3	8	1	R8C2	Non-producer	50	2270000	1	0	1	0	1	0	0	1	1	0	0	1	0	1	0
Mono	H3	8	1	R8C3	Non-producer	50	2590000	0	1	1	1	0	0	1	0	0	1	1	0	1	0	0
Mono	A4	8	1	R8C4	Non-producer	50	2050000	1	0	0	1	0	1	1	0	0	0	0	0	1	1	1
Mono	B4	8	1	R8C5	Non-producer	50	1550000	0	0	1	1	0	0	1	1	0	1	0	1	0	0	1
Mono	C4	15	1	R16C1	Non-producer	27	2880000	0	1	1	1	1	1	1	1	1	1	1	1	1	1	1
Mono	D4	15	1	R16C2	Non-producer	27	3460000	1	1	0	1	1	1	1	1	1	1	1	1	1	1	1
Mono	E4	15	1	R16C3	Non-producer	27	2270000	1	1	1	1	1	1	0	1	1	1	1	1	1	1	1
Mono	F4	15	1	R16C4	Non-producer	27	2030000	1	1	1	1	1	1	1	1	0	1	1	1	1	1	1
Mono	G4	15	1	R16C5	Non-producer	27	1790000	1	1	1	1	1	1	1	1	1	1	1	1	0	1	1
Mono	B1	2	2	R2C1	Non-producer	200	4760000	1	0	0	0	0	0	0	0	0	0	0	0	0	0	0
Mono	C1	2	2	R2C2	Non-producer	200	4060000	0	1	0	0	0	0	0	0	0	0	0	0	0	0	0
Mono	D1	2	2	R2C3	Non-producer	200	3740000	0	0	1	0	0	0	0	0	0	0	0	0	0	0	0
Mono	E1	2	2	R2C4	Non-producer	200	7310000	0	0	0	1	0	0	0	0	0	0	0	0	0	0	0
Mono	F1	2	2	R2C5	Non-producer	200	7110000	0	0	0	0	1	0	0	0	0	0	0	0	0	0	0
Mono	G1	2	2	R2C6	Non-producer	200	4760000	0	0	0	0	0	1	0	0	0	0	0	0	0	0	0
Mono	H1	2	2	R2C7	Non-producer	200	12500000	0	0	0	0	0	0	1	0	0	0	0	0	0	0	0
Mono	A2	2	2	R2C8	Non-producer	200	3480000	0	0	0	0	0	0	0	1	0	0	0	0	0	0	0
Mono	B2	2	2	R2C9	Non-producer	200	3190000	0	0	0	0	0	0	0	0	1	0	0	0	0	0	0
Mono	C2	2	2	R2C10	Non-producer	200	4760000	0	0	0	0	0	0	0	0	0	1	0	0	0	0	0
Mono	D2	2	2	R2C11	Non-producer	200	3770000	0	0	0	0	0	0	0	0	0	0	1	0	0	0	0
Mono	E2	2	2	R2C12	Non-producer	200	2410000	0	0	0	0	0	0	0	0	0	0	0	1	0	0	0
Mono	F2	2	2	R2C13	Non-producer	200	4210000	0	0	0	0	0	0	0	0	0	0	0	0	1	0	0
Mono	G2	2	2	R2C14	Non-producer	200	1480000	0	0	0	0	0	0	0	0	0	0	0	0	0	1	0
Mono	H2	2	2	R2C15	Non-producer	200	4350000	0	0	0	0	0	0	0	0	0	0	0	0	0	0	1
Mono	A3	4	2	R4C1	Non-producer	100	3100000	1	0	0	1	0	0	0	0	0	0	1	0	0	0	0
Mono	B3	4	2	R4C2	Non-producer	100	1940000	0	0	1	0	0	1	0	0	1	0	0	0	0	0	0
Mono	C3	4	2	R4C3	Non-producer	100	2930000	0	0	0	0	0	1	1	1	0	0	0	0	0	0	0
Mono	D3	4	2	R4C4	Non-producer	100	3050000	0	0	0	1	0	0	0	1	1	0	0	0	0	0	0
Mono	E3	4	2	R4C5	Non-producer	100	2780000	0	1	0	0	0	0	0	0	0	1	0	1	0	0	0
Mono	F3	8	2	R8C1	Non-producer	50	2580000	0	1	0	0	1	0	1	0	1	0	1	0	1	0	1
Mono	G3	8	2	R8C2	Non-producer	50	2000000	1	0	1	0	1	0	0	1	1	0	0	1	0	1	0
Mono	H3	8	2	R8C3	Non-producer	50	4260000	0	1	1	1	0	0	1	0	0	1	1	0	1	0	0
Mono	A4	8	2	R8C4	Non-producer	50	1540000	1	0	0	1	0	1	1	0	0	0	0	0	1	1	1
Mono	B4	8	2	R8C5	Non-producer	50	1890000	0	0	1	1	0	0	1	1	0	1	0	1	0	0	1
Mono	C4	15	2	R16C1	Non-producer	27	290000	0	1	1	1	1	1	1	1	1	1	1	1	1	1	1
Mono	D4	15	2	R16C2	Non-producer	27	377000	1	1	0	1	1	1	1	1	1	1	1	1	1	1	1
Mono	E4	15	2	R16C3	Non-producer	27	580000	1	1	1	1	1	1	0	1	1	1	1	1	1	1	1
Mono	F4	15	2	R16C4	Non-producer	27	2380000	1	1	1	1	1	1	1	1	0	1	1	1	1	1	1
Mono	G4	15	2	R16C5	Non-producer	27	899000	1	1	1	1	1	1	1	1	1	1	1	1	0	1	1
Mono	B1	2	3	R2C1	Non-producer	200	2840000	1	0	0	0	0	0	0	0	0	0	0	0	0	0	0
Mono	C1	2	3	R2C2	Non-producer	200	2180000	0	1	0	0	0	0	0	0	0	0	0	0	0	0	0
Mono	D1	2	3	R2C3	Non-producer	200	2640000	0	0	1	0	0	0	0	0	0	0	0	0	0	0	0
Mono	E1	2	3	R2C4	Non-producer	200	2760000	0	0	0	1	0	0	0	0	0	0	0	0	0	0	0
Mono	F1	2	3	R2C5	Non-producer	200	5740000	0	0	0	0	1	0	0	0	0	0	0	0	0	0	0
Mono	G1	2	3	R2C6	Non-producer	200	4790000	0	0	0	0	0	1	0	0	0	0	0	0	0	0	0
Mono	H1	2	3	R2C7	Non-producer	200	5540000	0	0	0	0	0	0	1	0	0	0	0	0	0	0	0
Mono	A2	2	3	R2C8	Non-producer	200	2960000	0	0	0	0	0	0	0	1	0	0	0	0	0	0	0
Mono	B2	2	3	R2C9	Non-producer	200	2520000	0	0	0	0	0	0	0	0	1	0	0	0	0	0	0
Mono	C2	2	3	R2C10	Non-producer	200	7690000	0	0	0	0	0	0	0	0	0	1	0	0	0	0	0
Mono	D2	2	3	R2C11	Non-producer	200	2030000	0	0	0	0	0	0	0	0	0	0	1	0	0	0	0
Mono	E2	2	3	R2C12	Non-producer	200	3570000	0	0	0	0	0	0	0	0	0	0	0	1	0	0	0
Mono	F2	2	3	R2C13	Non-producer	200	3100000	0	0	0	0	0	0	0	0	0	0	0	0	1	0	0
Mono	G2	2	3	R2C14	Non-producer	200	3050000	0	0	0	0	0	0	0	0	0	0	0	0	0	1	0
Mono	H2	2	3	R2C15	Non-producer	200	3340000	0	0	0	0	0	0	0	0	0	0	0	0	0	0	1
Mono	A3	4	3	R4C1	Non-producer	100	957000	1	0	0	1	0	0	0	0	0	0	1	0	0	0	0
Mono	B3	4	3	R4C2	Non-producer	100	377000	0	0	1	0	0	1	0	0	1	0	0	0	0	0	0
Mono	C3	4	3	R4C3	Non-producer	100	551000	0	0	0	0	0	1	1	1	0	0	0	0	0	0	0
Mono	D3	4	3	R4C4	Non-producer	100	522000	0	0	0	1	0	0	0	1	1	0	0	0	0	0	0
Mono	E3	4	3	R4C5	Non-producer	100	6210000	0	1	0	0	0	0	0	0	0	1	0	1	0	0	0
Mono	F3	8	3	R8C1	Non-producer	50	3630000	0	1	0	0	1	0	1	0	1	0	1	0	1	0	1
Mono	G3	8	3	R8C2	Non-producer	50	2810000	1	0	1	0	1	0	0	1	1	0	0	1	0	1	0
Mono	H3	8	3	R8C3	Non-producer	50	3890000	0	1	1	1	0	0	1	0	0	1	1	0	1	0	0
Mono	A4	8	3	R8C4	Non-producer	50	2610000	1	0	0	1	0	1	1	0	0	0	0	0	1	1	1
Mono	B4	8	3	R8C5	Non-producer	50	870000	0	0	1	1	0	0	1	1	0	1	0	1	0	0	1
Mono	C4	15	3	R16C1	Non-producer	27	377000	0	1	1	1	1	1	1	1	1	1	1	1	1	1	1
Mono	D4	15	3	R16C2	Non-producer	27	1830000	1	1	0	1	1	1	1	1	1	1	1	1	1	1	1
Mono	E4	15	3	R16C3	Non-producer	27	1190000	1	1	1	1	1	1	0	1	1	1	1	1	1	1	1
Mono	F4	15	3	R16C4	Non-producer	27	2410000	1	1	1	1	1	1	1	1	0	1	1	1	1	1	1
Mono	G4	15	3	R16C5	Non-producer	27	6350000	1	1	1	1	1	1	1	1	1	1	1	1	0	1	1
Mono	B1	2	4	R2C1	Non-producer	200	7660000	1	0	0	0	0	0	0	0	0	0	0	0	0	0	0
Mono	C1	2	4	R2C2	Non-producer	200	5020000	0	1	0	0	0	0	0	0	0	0	0	0	0	0	0
Mono	D1	2	4	R2C3	Non-producer	200	4500000	0	0	1	0	0	0	0	0	0	0	0	0	0	0	0
Mono	E1	2	4	R2C4	Non-producer	200	6580000	0	0	0	1	0	0	0	0	0	0	0	0	0	0	0
Mono	F1	2	4	R2C5	Non-producer	200	7540000	0	0	0	0	1	0	0	0	0	0	0	0	0	0	0
Mono	G1	2	4	R2C6	Non-producer	200	8790000	0	0	0	0	0	1	0	0	0	0	0	0	0	0	0
Mono	H1	2	4	R2C7	Non-producer	200	9110000	0	0	0	0	0	0	1	0	0	0	0	0	0	0	0
Mono	A2	2	4	R2C8	Non-producer	200	4730000	0	0	0	0	0	0	0	1	0	0	0	0	0	0	0
Mono	B2	2	4	R2C9	Non-producer	200	6870000	0	0	0	0	0	0	0	0	1	0	0	0	0	0	0
Mono	C2	2	4	R2C10	Non-producer	200	4930000	0	0	0	0	0	0	0	0	0	1	0	0	0	0	0
Mono	D2	2	4	R2C11	Non-producer	200	4730000	0	0	0	0	0	0	0	0	0	0	1	0	0	0	0
Mono	E2	2	4	R2C12	Non-producer	200	3920000	0	0	0	0	0	0	0	0	0	0	0	1	0	0	0
Mono	F2	2	4	R2C13	Non-producer	200	8580000	0	0	0	0	0	0	0	0	0	0	0	0	1	0	0
Mono	G2	2	4	R2C14	Non-producer	200	9740000	0	0	0	0	0	0	0	0	0	0	0	0	0	1	0
Mono	H2	2	4	R2C15	Non-producer	200	9370000	0	0	0	0	0	0	0	0	0	0	0	0	0	0	1
Mono	A3	4	4	R4C1	Non-producer	100	11700000	1	0	0	1	0	0	0	0	0	0	1	0	0	0	0
Mono	B3	4	4	R4C2	Non-producer	100	1570000	0	0	1	0	0	1	0	0	1	0	0	0	0	0	0
Mono	C3	4	4	R4C3	Non-producer	100	1160000	0	0	0	0	0	1	1	1	0	0	0	0	0	0	0
Mono	D3	4	4	R4C4	Non-producer	100	2150000	0	0	0	1	0	0	0	1	1	0	0	0	0	0	0
Mono	E3	4	4	R4C5	Non-producer	100	8320000	0	1	0	0	0	0	0	0	0	1	0	1	0	0	0
Mono	F3	8	4	R8C1	Non-producer	50	11500000	0	1	0	0	1	0	1	0	1	0	1	0	1	0	1
Mono	G3	8	4	R8C2	Non-producer	50	7340000	1	0	1	0	1	0	0	1	1	0	0	1	0	1	0
Mono	H3	8	4	R8C3	Non-producer	50	6030000	0	1	1	1	0	0	1	0	0	1	1	0	1	0	0
Mono	A4	8	4	R8C4	Non-producer	50	3450000	1	0	0	1	0	1	1	0	0	0	0	0	1	1	1
Mono	B4	8	4	R8C5	Non-producer	50	4810000	0	0	1	1	0	0	1	1	0	1	0	1	0	0	1
Mono	C4	15	4	R16C1	Non-producer	27	5340000	0	1	1	1	1	1	1	1	1	1	1	1	1	1	1
Mono	D4	15	4	R16C2	Non-producer	27	7740000	1	1	0	1	1	1	1	1	1	1	1	1	1	1	1
Mono	E4	15	4	R16C3	Non-producer	27	8270000	1	1	1	1	1	1	0	1	1	1	1	1	1	1	1
Mono	F4	15	4	R16C4	Non-producer	27	4260000	1	1	1	1	1	1	1	1	0	1	1	1	1	1	1
Mono	G4	15	4	R16C5	Non-producer	27	12600000	1	1	1	1	1	1	1	1	1	1	1	1	0	1	1
Mono	B1	2	5	R2C1	Non-producer	200	3250000	1	0	0	0	0	0	0	0	0	0	0	0	0	0	0
Mono	C1	2	5	R2C2	Non-producer	200	2090000	0	1	0	0	0	0	0	0	0	0	0	0	0	0	0
Mono	D1	2	5	R2C3	Non-producer	200	3130000	0	0	1	0	0	0	0	0	0	0	0	0	0	0	0
Mono	E1	2	5	R2C4	Non-producer	200	1650000	0	0	0	1	0	0	0	0	0	0	0	0	0	0	0
Mono	F1	2	5	R2C5	Non-producer	200	1740000	0	0	0	0	1	0	0	0	0	0	0	0	0	0	0
Mono	G1	2	5	R2C6	Non-producer	200	2930000	0	0	0	0	0	1	0	0	0	0	0	0	0	0	0
Mono	H1	2	5	R2C7	Non-producer	200	3600000	0	0	0	0	0	0	1	0	0	0	0	0	0	0	0
Mono	A2	2	5	R2C8	Non-producer	200	2150000	0	0	0	0	0	0	0	1	0	0	0	0	0	0	0
Mono	B2	2	5	R2C9	Non-producer	200	2470000	0	0	0	0	0	0	0	0	1	0	0	0	0	0	0
Mono	C2	2	5	R2C10	Non-producer	200	4500000	0	0	0	0	0	0	0	0	0	1	0	0	0	0	0
Mono	D2	2	5	R2C11	Non-producer	200	696000	0	0	0	0	0	0	0	0	0	0	1	0	0	0	0
Mono	E2	2	5	R2C12	Non-producer	200	2060000	0	0	0	0	0	0	0	0	0	0	0	1	0	0	0
Mono	F2	2	5	R2C13	Non-producer	200	2700000	0	0	0	0	0	0	0	0	0	0	0	0	1	0	0
Mono	G2	2	5	R2C14	Non-producer	200	1190000	0	0	0	0	0	0	0	0	0	0	0	0	0	1	0
Mono	H2	2	5	R2C15	Non-producer	200	3390000	0	0	0	0	0	0	0	0	0	0	0	0	0	0	1
Mono	A3	4	5	R4C1	Non-producer	100	3160000	1	0	0	1	0	0	0	0	0	0	1	0	0	0	0
Mono	B3	4	5	R4C2	Non-producer	100	2550000	0	0	1	0	0	1	0	0	1	0	0	0	0	0	0
Mono	C3	4	5	R4C3	Non-producer	100	841000	0	0	0	0	0	1	1	1	0	0	0	0	0	0	0
Mono	D3	4	5	R4C4	Non-producer	100	841000	0	0	0	1	0	0	0	1	1	0	0	0	0	0	0
Mono	E3	4	5	R4C5	Non-producer	100	2470000	0	1	0	0	0	0	0	0	0	1	0	1	0	0	0
Mono	F3	8	5	R8C1	Non-producer	50	2320000	0	1	0	0	1	0	1	0	1	0	1	0	1	0	1
Mono	G3	8	5	R8C2	Non-producer	50	1390000	1	0	1	0	1	0	0	1	1	0	0	1	0	1	0
Mono	H3	8	5	R8C3	Non-producer	50	2290000	0	1	1	1	0	0	1	0	0	1	1	0	1	0	0
Mono	A4	8	5	R8C4	Non-producer	50	928000	1	0	0	1	0	1	1	0	0	0	0	0	1	1	1
Mono	B4	8	5	R8C5	Non-producer	50	1770000	0	0	1	1	0	0	1	1	0	1	0	1	0	0	1
Mono	C4	15	5	R16C1	Non-producer	27	2700000	0	1	1	1	1	1	1	1	1	1	1	1	1	1	1
Mono	D4	15	5	R16C2	Non-producer	27	3310000	1	1	0	1	1	1	1	1	1	1	1	1	1	1	1
Mono	E4	15	5	R16C3	Non-producer	27	3250000	1	1	1	1	1	1	0	1	1	1	1	1	1	1	1
Mono	F4	15	5	R16C4	Non-producer	27	5020000	1	1	1	1	1	1	1	1	0	1	1	1	1	1	1
Mono	G4	15	5	R16C5	Non-producer	27	2960000	1	1	1	1	1	1	1	1	1	1	1	1	0	1	1
Comp	B9	2	1	R2C1	Producer	200	0	1	0	0	0	0	0	0	0	0	0	0	0	0	0	0
Comp	C9	2	1	R2C2	Producer	200	58000	0	1	0	0	0	0	0	0	0	0	0	0	0	0	0
Comp	D9	2	1	R2C3	Producer	200	145000	0	0	1	0	0	0	0	0	0	0	0	0	0	0	0
Comp	E9	2	1	R2C4	Producer	200	0	0	0	0	1	0	0	0	0	0	0	0	0	0	0	0
Comp	F9	2	1	R2C5	Producer	200	0	0	0	0	0	1	0	0	0	0	0	0	0	0	0	0
Comp	G9	2	1	R2C6	Producer	200	174000	0	0	0	0	0	1	0	0	0	0	0	0	0	0	0
Comp	H9	2	1	R2C7	Producer	200	0	0	0	0	0	0	0	1	0	0	0	0	0	0	0	0
Comp	A10	2	1	R2C8	Producer	200	0	0	0	0	0	0	0	0	1	0	0	0	0	0	0	0
Comp	B10	2	1	R2C9	Producer	200	0	0	0	0	0	0	0	0	0	1	0	0	0	0	0	0
Comp	C10	2	1	R2C10	Producer	200	203000	0	0	0	0	0	0	0	0	0	1	0	0	0	0	0
Comp	D10	2	1	R2C11	Producer	200	0	0	0	0	0	0	0	0	0	0	0	1	0	0	0	0
Comp	E10	2	1	R2C12	Producer	200	0	0	0	0	0	0	0	0	0	0	0	0	1	0	0	0
Comp	F10	2	1	R2C13	Producer	200	29000	0	0	0	0	0	0	0	0	0	0	0	0	1	0	0
Comp	G10	2	1	R2C14	Producer	200	0	0	0	0	0	0	0	0	0	0	0	0	0	0	1	0
Comp	H10	2	1	R2C15	Producer	200	0	0	0	0	0	0	0	0	0	0	0	0	0	0	0	1
Comp	A11	4	1	R4C1	Producer	100	0	1	0	0	1	0	0	0	0	0	0	1	0	0	0	0
Comp	B11	4	1	R4C2	Producer	100	203000	0	0	1	0	0	1	0	0	1	0	0	0	0	0	0
Comp	C11	4	1	R4C3	Producer	100	29000	0	0	0	0	0	1	1	1	0	0	0	0	0	0	0
Comp	D11	4	1	R4C4	Producer	100	0	0	0	0	1	0	0	0	1	1	0	0	0	0	0	0
Comp	E11	4	1	R4C5	Producer	100	3683000	0	1	0	0	0	0	0	0	0	1	0	1	0	0	0
Comp	F11	8	1	R8C1	Producer	50	0	0	1	0	0	1	0	1	0	1	0	1	0	1	0	1
Comp	G11	8	1	R8C2	Producer	50	0	1	0	1	0	1	0	0	1	1	0	0	1	0	1	0
Comp	H11	8	1	R8C3	Producer	50	2117000	0	1	1	1	0	0	1	0	0	1	1	0	1	0	0
Comp	A12	8	1	R8C4	Producer	50	0	1	0	0	1	0	1	1	0	0	0	0	0	1	1	1
Comp	B12	8	1	R8C5	Producer	50	0	0	0	1	1	0	0	1	1	0	1	0	1	0	0	1
Comp	C12	15	1	R16C1	Producer	27	29000	0	1	1	1	1	1	1	1	1	1	1	1	1	1	1
Comp	D12	15	1	R16C2	Producer	27	0	1	1	0	1	1	1	1	1	1	1	1	1	1	1	1
Comp	E12	15	1	R16C3	Producer	27	1653000	1	1	1	1	1	1	0	1	1	1	1	1	1	1	1
Comp	F12	15	1	R16C4	Producer	27	2900000	1	1	1	1	1	1	1	1	0	1	1	1	1	1	1
Comp	G12	15	1	R16C5	Producer	27	1363000	1	1	1	1	1	1	1	1	1	1	1	1	0	1	1
Comp	B9	2	2	R2C1	Producer	200	0	1	0	0	0	0	0	0	0	0	0	0	0	0	0	0
Comp	C9	2	2	R2C2	Producer	200	0	0	1	0	0	0	0	0	0	0	0	0	0	0	0	0
Comp	D9	2	2	R2C3	Producer	200	145000	0	0	1	0	0	0	0	0	0	0	0	0	0	0	0
Comp	E9	2	2	R2C4	Producer	200	0	0	0	0	1	0	0	0	0	0	0	0	0	0	0	0
Comp	F9	2	2	R2C5	Producer	200	0	0	0	0	0	1	0	0	0	0	0	0	0	0	0	0
Comp	G9	2	2	R2C6	Producer	200	0	0	0	0	0	0	1	0	0	0	0	0	0	0	0	0
Comp	H9	2	2	R2C7	Producer	200	0	0	0	0	0	0	0	1	0	0	0	0	0	0	0	0
Comp	A10	2	2	R2C8	Producer	200	0	0	0	0	0	0	0	0	1	0	0	0	0	0	0	0
Comp	B10	2	2	R2C9	Producer	200	203000	0	0	0	0	0	0	0	0	1	0	0	0	0	0	0
Comp	C10	2	2	R2C10	Producer	200	174000	0	0	0	0	0	0	0	0	0	1	0	0	0	0	0
Comp	D10	2	2	R2C11	Producer	200	0	0	0	0	0	0	0	0	0	0	0	1	0	0	0	0
Comp	E10	2	2	R2C12	Producer	200	0	0	0	0	0	0	0	0	0	0	0	0	1	0	0	0
Comp	F10	2	2	R2C13	Producer	200	29000	0	0	0	0	0	0	0	0	0	0	0	0	1	0	0
Comp	G10	2	2	R2C14	Producer	200	0	0	0	0	0	0	0	0	0	0	0	0	0	0	1	0
Comp	H10	2	2	R2C15	Producer	200	0	0	0	0	0	0	0	0	0	0	0	0	0	0	0	1
Comp	A11	4	2	R4C1	Producer	100	0	1	0	0	1	0	0	0	0	0	0	1	0	0	0	0
Comp	B11	4	2	R4C2	Producer	100	87000	0	0	1	0	0	1	0	0	1	0	0	0	0	0	0
Comp	C11	4	2	R4C3	Producer	100	0	0	0	0	0	0	1	1	1	0	0	0	0	0	0	0
Comp	D11	4	2	R4C4	Producer	100	0	0	0	0	1	0	0	0	1	1	0	0	0	0	0	0
Comp	E11	4	2	R4C5	Producer	100	3190000	0	1	0	0	0	0	0	0	0	1	0	1	0	0	0
Comp	F11	8	2	R8C1	Producer	50	29000	0	1	0	0	1	0	1	0	1	0	1	0	1	0	1
Comp	G11	8	2	R8C2	Producer	50	0	1	0	1	0	1	0	0	1	1	0	0	1	0	1	0
Comp	H11	8	2	R8C3	Producer	50	4089000	0	1	1	1	0	0	1	0	0	1	1	0	1	0	0
Comp	A12	8	2	R8C4	Producer	50	87000	1	0	0	1	0	1	1	0	0	0	0	0	1	1	1
Comp	B12	8	2	R8C5	Producer	50	145000	0	0	1	1	0	0	1	1	0	1	0	1	0	0	1
Comp	C12	15	2	R16C1	Producer	27	0	0	1	1	1	1	1	1	1	1	1	1	1	1	1	1
Comp	D12	15	2	R16C2	Producer	27	58000	1	1	0	1	1	1	1	1	1	1	1	1	1	1	1
Comp	E12	15	2	R16C3	Producer	27	0	1	1	1	1	1	1	0	1	1	1	1	1	1	1	1
Comp	F12	15	2	R16C4	Producer	27	0	1	1	1	1	1	1	1	1	0	1	1	1	1	1	1
Comp	G12	15	2	R16C5	Producer	27	0	1	1	1	1	1	1	1	1	1	1	1	1	0	1	1
Comp	B9	2	3	R2C1	Producer	200	0	1	0	0	0	0	0	0	0	0	0	0	0	0	0	0
Comp	C9	2	3	R2C2	Producer	200	0	0	1	0	0	0	0	0	0	0	0	0	0	0	0	0
Comp	D9	2	3	R2C3	Producer	200	0	0	0	1	0	0	0	0	0	0	0	0	0	0	0	0
Comp	E9	2	3	R2C4	Producer	200	0	0	0	0	1	0	0	0	0	0	0	0	0	0	0	0
Comp	F9	2	3	R2C5	Producer	200	0	0	0	0	0	1	0	0	0	0	0	0	0	0	0	0
Comp	G9	2	3	R2C6	Producer	200	0	0	0	0	0	0	1	0	0	0	0	0	0	0	0	0
Comp	H9	2	3	R2C7	Producer	200	0	0	0	0	0	0	0	1	0	0	0	0	0	0	0	0
Comp	A10	2	3	R2C8	Producer	200	435000	0	0	0	0	0	0	0	1	0	0	0	0	0	0	0
Comp	B10	2	3	R2C9	Producer	200	0	0	0	0	0	0	0	0	0	1	0	0	0	0	0	0
Comp	C10	2	3	R2C10	Producer	200	29000	0	0	0	0	0	0	0	0	0	1	0	0	0	0	0
Comp	D10	2	3	R2C11	Producer	200	0	0	0	0	0	0	0	0	0	0	0	1	0	0	0	0
Comp	E10	2	3	R2C12	Producer	200	0	0	0	0	0	0	0	0	0	0	0	0	1	0	0	0
Comp	F10	2	3	R2C13	Producer	200	0	0	0	0	0	0	0	0	0	0	0	0	0	1	0	0
Comp	G10	2	3	R2C14	Producer	200	0	0	0	0	0	0	0	0	0	0	0	0	0	0	1	0
Comp	H10	2	3	R2C15	Producer	200	0	0	0	0	0	0	0	0	0	0	0	0	0	0	0	1
Comp	A11	4	3	R4C1	Producer	100	0	1	0	0	1	0	0	0	0	0	0	1	0	0	0	0
Comp	B11	4	3	R4C2	Producer	100	638000	0	0	1	0	0	1	0	0	1	0	0	0	0	0	0
Comp	C11	4	3	R4C3	Producer	100	0	0	0	0	0	0	1	1	1	0	0	0	0	0	0	0
Comp	D11	4	3	R4C4	Producer	100	493000	0	0	0	1	0	0	0	1	1	0	0	0	0	0	0
Comp	E11	4	3	R4C5	Producer	100	0	0	1	0	0	0	0	0	0	0	1	0	1	0	0	0
Comp	F11	8	3	R8C1	Producer	50	0	0	1	0	0	1	0	1	0	1	0	1	0	1	0	1
Comp	G11	8	3	R8C2	Producer	50	0	1	0	1	0	1	0	0	1	1	0	0	1	0	1	0
Comp	H11	8	3	R8C3	Producer	50	3393000	0	1	1	1	0	0	1	0	0	1	1	0	1	0	0
Comp	A12	8	3	R8C4	Producer	50	348000	1	0	0	1	0	1	1	0	0	0	0	0	1	1	1
Comp	B12	8	3	R8C5	Producer	50	319000	0	0	1	1	0	0	1	1	0	1	0	1	0	0	1
Comp	C12	15	3	R16C1	Producer	27	4205000	0	1	1	1	1	1	1	1	1	1	1	1	1	1	1
Comp	D12	15	3	R16C2	Producer	27	3016000	1	1	0	1	1	1	1	1	1	1	1	1	1	1	1
Comp	E12	15	3	R16C3	Producer	27	0	1	1	1	1	1	1	0	1	1	1	1	1	1	1	1
Comp	F12	15	3	R16C4	Producer	27	0	1	1	1	1	1	1	1	1	0	1	1	1	1	1	1
Comp	G12	15	3	R16C5	Producer	27	0	1	1	1	1	1	1	1	1	1	1	1	1	0	1	1
Comp	B9	2	4	R2C1	Producer	200	0	1	0	0	0	0	0	0	0	0	0	0	0	0	0	0
Comp	C9	2	4	R2C2	Producer	200	0	0	1	0	0	0	0	0	0	0	0	0	0	0	0	0
Comp	D9	2	4	R2C3	Producer	200	0	0	0	1	0	0	0	0	0	0	0	0	0	0	0	0
Comp	E9	2	4	R2C4	Producer	200	29000	0	0	0	1	0	0	0	0	0	0	0	0	0	0	0
Comp	F9	2	4	R2C5	Producer	200	0	0	0	0	0	1	0	0	0	0	0	0	0	0	0	0
Comp	G9	2	4	R2C6	Producer	200	0	0	0	0	0	0	1	0	0	0	0	0	0	0	0	0
Comp	H9	2	4	R2C7	Producer	200	29000	0	0	0	0	0	0	1	0	0	0	0	0	0	0	0
Comp	A10	2	4	R2C8	Producer	200	0	0	0	0	0	0	0	0	1	0	0	0	0	0	0	0
Comp	B10	2	4	R2C9	Producer	200	0	0	0	0	0	0	0	0	0	1	0	0	0	0	0	0
Comp	C10	2	4	R2C10	Producer	200	116000	0	0	0	0	0	0	0	0	0	1	0	0	0	0	0
Comp	D10	2	4	R2C11	Producer	200	0	0	0	0	0	0	0	0	0	0	0	1	0	0	0	0
Comp	E10	2	4	R2C12	Producer	200	0	0	0	0	0	0	0	0	0	0	0	0	1	0	0	0
Comp	F10	2	4	R2C13	Producer	200	0	0	0	0	0	0	0	0	0	0	0	0	0	1	0	0
Comp	G10	2	4	R2C14	Producer	200	29000	0	0	0	0	0	0	0	0	0	0	0	0	0	1	0
Comp	H10	2	4	R2C15	Producer	200	0	0	0	0	0	0	0	0	0	0	0	0	0	0	0	1
Comp	A11	4	4	R4C1	Producer	100	0	1	0	0	1	0	0	0	0	0	0	1	0	0	0	0
Comp	B11	4	4	R4C2	Producer	100	232000	0	0	1	0	0	1	0	0	1	0	0	0	0	0	0
Comp	C11	4	4	R4C3	Producer	100	174000	0	0	0	0	0	1	1	1	0	0	0	0	0	0	0
Comp	D11	4	4	R4C4	Producer	100	0	0	0	0	1	0	0	0	1	1	0	0	0	0	0	0
Comp	E11	4	4	R4C5	Producer	100	2088000	0	1	0	0	0	0	0	0	0	1	0	1	0	0	0
Comp	F11	8	4	R8C1	Producer	50	0	0	1	0	0	1	0	1	0	1	0	1	0	1	0	1
Comp	G11	8	4	R8C2	Producer	50	0	1	0	1	0	1	0	0	1	1	0	0	1	0	1	0
Comp	H11	8	4	R8C3	Producer	50	3422000	0	1	1	1	0	0	1	0	0	1	1	0	1	0	0
Comp	A12	8	4	R8C4	Producer	50	0	1	0	0	1	0	1	1	0	0	0	0	0	1	1	1
Comp	B12	8	4	R8C5	Producer	50	87000	0	0	1	1	0	0	1	1	0	1	0	1	0	0	1
Comp	C12	15	4	R16C1	Producer	27	0	0	1	1	1	1	1	1	1	1	1	1	1	1	1	1
Comp	D12	15	4	R16C2	Producer	27	29000	1	1	0	1	1	1	1	1	1	1	1	1	1	1	1
Comp	E12	15	4	R16C3	Producer	27	29000	1	1	1	1	1	1	0	1	1	1	1	1	1	1	1
Comp	F12	15	4	R16C4	Producer	27	0	1	1	1	1	1	1	1	1	0	1	1	1	1	1	1
Comp	G12	15	4	R16C5	Producer	27	522000	1	1	1	1	1	1	1	1	1	1	1	1	0	1	1
Comp	B9	2	5	R2C1	Producer	200	0	1	0	0	0	0	0	0	0	0	0	0	0	0	0	0
Comp	C9	2	5	R2C2	Producer	200	0	0	1	0	0	0	0	0	0	0	0	0	0	0	0	0
Comp	D9	2	5	R2C3	Producer	200	0	0	0	1	0	0	0	0	0	0	0	0	0	0	0	0
Comp	E9	2	5	R2C4	Producer	200	174000	0	0	0	1	0	0	0	0	0	0	0	0	0	0	0
Comp	F9	2	5	R2C5	Producer	200	551000	0	0	0	0	1	0	0	0	0	0	0	0	0	0	0
Comp	G9	2	5	R2C6	Producer	200	174000	0	0	0	0	0	1	0	0	0	0	0	0	0	0	0
Comp	H9	2	5	R2C7	Producer	200	145000	0	0	0	0	0	0	1	0	0	0	0	0	0	0	0
Comp	A10	2	5	R2C8	Producer	200	29000	0	0	0	0	0	0	0	1	0	0	0	0	0	0	0
Comp	B10	2	5	R2C9	Producer	200	87000	0	0	0	0	0	0	0	0	1	0	0	0	0	0	0
Comp	C10	2	5	R2C10	Producer	200	145000	0	0	0	0	0	0	0	0	0	1	0	0	0	0	0
Comp	D10	2	5	R2C11	Producer	200	0	0	0	0	0	0	0	0	0	0	0	1	0	0	0	0
Comp	E10	2	5	R2C12	Producer	200	0	0	0	0	0	0	0	0	0	0	0	0	1	0	0	0
Comp	F10	2	5	R2C13	Producer	200	0	0	0	0	0	0	0	0	0	0	0	0	0	1	0	0
Comp	G10	2	5	R2C14	Producer	200	0	0	0	0	0	0	0	0	0	0	0	0	0	0	1	0
Comp	H10	2	5	R2C15	Producer	200	0	0	0	0	0	0	0	0	0	0	0	0	0	0	0	1
Comp	A11	4	5	R4C1	Producer	100	0	1	0	0	1	0	0	0	0	0	0	1	0	0	0	0
Comp	B11	4	5	R4C2	Producer	100	319000	0	0	1	0	0	1	0	0	1	0	0	0	0	0	0
Comp	C11	4	5	R4C3	Producer	100	0	0	0	0	0	0	1	1	1	0	0	0	0	0	0	0
Comp	D11	4	5	R4C4	Producer	100	0	0	0	0	1	0	0	0	1	1	0	0	0	0	0	0
Comp	E11	4	5	R4C5	Producer	100	3741000	0	1	0	0	0	0	0	0	0	1	0	1	0	0	0
Comp	F11	8	5	R8C1	Producer	50	0	0	1	0	0	1	0	1	0	1	0	1	0	1	0	1
Comp	G11	8	5	R8C2	Producer	50	58000	1	0	1	0	1	0	0	1	1	0	0	1	0	1	0
Comp	H11	8	5	R8C3	Producer	50	2958000	0	1	1	1	0	0	1	0	0	1	1	0	1	0	0
Comp	A12	8	5	R8C4	Producer	50	0	1	0	0	1	0	1	1	0	0	0	0	0	1	1	1
Comp	B12	8	5	R8C5	Producer	50	145000	0	0	1	1	0	0	1	1	0	1	0	1	0	0	1
Comp	C12	15	5	R16C1	Producer	27	3422000	0	1	1	1	1	1	1	1	1	1	1	1	1	1	1
Comp	D12	15	5	R16C2	Producer	27	1972000	1	1	0	1	1	1	1	1	1	1	1	1	1	1	1
Comp	E12	15	5	R16C3	Producer	27	2030000	1	1	1	1	1	1	0	1	1	1	1	1	1	1	1
Comp	F12	15	5	R16C4	Producer	27	2871000	1	1	1	1	1	1	1	1	0	1	1	1	1	1	1
Comp	G12	15	5	R16C5	Producer	27	2813000	1	1	1	1	1	1	1	1	1	1	1	1	0	1	1
Comp	B9	2	1	R2C1	Non-producer	200	1885000	1	0	0	0	0	0	0	0	0	0	0	0	0	0	0
Comp	C9	2	1	R2C2	Non-producer	200	4698000	0	1	0	0	0	0	0	0	0	0	0	0	0	0	0
Comp	D9	2	1	R2C3	Non-producer	200	609000	0	0	1	0	0	0	0	0	0	0	0	0	0	0	0
Comp	E9	2	1	R2C4	Non-producer	200	2958000	0	0	0	1	0	0	0	0	0	0	0	0	0	0	0
Comp	F9	2	1	R2C5	Non-producer	200	2320000	0	0	0	0	1	0	0	0	0	0	0	0	0	0	0
Comp	G9	2	1	R2C6	Non-producer	200	957000	0	0	0	0	0	1	0	0	0	0	0	0	0	0	0
Comp	H9	2	1	R2C7	Non-producer	200	3799000	0	0	0	0	0	0	1	0	0	0	0	0	0	0	0
Comp	A10	2	1	R2C8	Non-producer	200	1508000	0	0	0	0	0	0	0	1	0	0	0	0	0	0	0
Comp	B10	2	1	R2C9	Non-producer	200	2987000	0	0	0	0	0	0	0	0	1	0	0	0	0	0	0
Comp	C10	2	1	R2C10	Non-producer	200	1218000	0	0	0	0	0	0	0	0	0	1	0	0	0	0	0
Comp	D10	2	1	R2C11	Non-producer	200	3161000	0	0	0	0	0	0	0	0	0	0	1	0	0	0	0
Comp	E10	2	1	R2C12	Non-producer	200	2929000	0	0	0	0	0	0	0	0	0	0	0	1	0	0	0
Comp	F10	2	1	R2C13	Non-producer	200	1653000	0	0	0	0	0	0	0	0	0	0	0	0	1	0	0
Comp	G10	2	1	R2C14	Non-producer	200	2175000	0	0	0	0	0	0	0	0	0	0	0	0	0	1	0
Comp	H10	2	1	R2C15	Non-producer	200	2378000	0	0	0	0	0	0	0	0	0	0	0	0	0	0	1
Comp	A11	4	1	R4C1	Non-producer	100	2639000	1	0	0	1	0	0	0	0	0	0	1	0	0	0	0
Comp	B11	4	1	R4C2	Non-producer	100	464000	0	0	1	0	0	1	0	0	1	0	0	0	0	0	0
Comp	C11	4	1	R4C3	Non-producer	100	2581000	0	0	0	0	0	1	1	1	0	0	0	0	0	0	0
Comp	D11	4	1	R4C4	Non-producer	100	2407000	0	0	0	1	0	0	0	1	1	0	0	0	0	0	0
Comp	E11	4	1	R4C5	Non-producer	100	493000	0	1	0	0	0	0	0	0	0	1	0	1	0	0	0
Comp	F11	8	1	R8C1	Non-producer	50	3451000	0	1	0	0	1	0	1	0	1	0	1	0	1	0	1
Comp	G11	8	1	R8C2	Non-producer	50	2958000	1	0	1	0	1	0	0	1	1	0	0	1	0	1	0
Comp	H11	8	1	R8C3	Non-producer	50	580000	0	1	1	1	0	0	1	0	0	1	1	0	1	0	0
Comp	A12	8	1	R8C4	Non-producer	50	2378000	1	0	0	1	0	1	1	0	0	0	0	0	1	1	1
Comp	B12	8	1	R8C5	Non-producer	50	3770000	0	0	1	1	0	0	1	1	0	1	0	1	0	0	1
Comp	C12	15	1	R16C1	Non-producer	27	2610000	0	1	1	1	1	1	1	1	1	1	1	1	1	1	1
Comp	D12	15	1	R16C2	Non-producer	27	4611000	1	1	0	1	1	1	1	1	1	1	1	1	1	1	1
Comp	E12	15	1	R16C3	Non-producer	27	2552000	1	1	1	1	1	1	0	1	1	1	1	1	1	1	1
Comp	F12	15	1	R16C4	Non-producer	27	609000	1	1	1	1	1	1	1	1	0	1	1	1	1	1	1
Comp	G12	15	1	R16C5	Non-producer	27	2001000	1	1	1	1	1	1	1	1	1	1	1	1	0	1	1
Comp	B9	2	2	R2C1	Non-producer	200	2378000	1	0	0	0	0	0	0	0	0	0	0	0	0	0	0
Comp	C9	2	2	R2C2	Non-producer	200	2262000	0	1	0	0	0	0	0	0	0	0	0	0	0	0	0
Comp	D9	2	2	R2C3	Non-producer	200	638000	0	0	1	0	0	0	0	0	0	0	0	0	0	0	0
Comp	E9	2	2	R2C4	Non-producer	200	2001000	0	0	0	1	0	0	0	0	0	0	0	0	0	0	0
Comp	F9	2	2	R2C5	Non-producer	200	2088000	0	0	0	0	1	0	0	0	0	0	0	0	0	0	0
Comp	G9	2	2	R2C6	Non-producer	200	2262000	0	0	0	0	0	1	0	0	0	0	0	0	0	0	0
Comp	H9	2	2	R2C7	Non-producer	200	2088000	0	0	0	0	0	0	1	0	0	0	0	0	0	0	0
Comp	A10	2	2	R2C8	Non-producer	200	2726000	0	0	0	0	0	0	0	1	0	0	0	0	0	0	0
Comp	B10	2	2	R2C9	Non-producer	200	1015000	0	0	0	0	0	0	0	0	1	0	0	0	0	0	0
Comp	C10	2	2	R2C10	Non-producer	200	3306000	0	0	0	0	0	0	0	0	0	1	0	0	0	0	0
Comp	D10	2	2	R2C11	Non-producer	200	2639000	0	0	0	0	0	0	0	0	0	0	1	0	0	0	0
Comp	E10	2	2	R2C12	Non-producer	200	1682000	0	0	0	0	0	0	0	0	0	0	0	1	0	0	0
Comp	F10	2	2	R2C13	Non-producer	200	1827000	0	0	0	0	0	0	0	0	0	0	0	0	1	0	0
Comp	G10	2	2	R2C14	Non-producer	200	1827000	0	0	0	0	0	0	0	0	0	0	0	0	0	1	0
Comp	H10	2	2	R2C15	Non-producer	200	3248000	0	0	0	0	0	0	0	0	0	0	0	0	0	0	1
Comp	A11	4	2	R4C1	Non-producer	100	1769000	1	0	0	1	0	0	0	0	0	0	1	0	0	0	0
Comp	B11	4	2	R4C2	Non-producer	100	1972000	0	0	1	0	0	1	0	0	1	0	0	0	0	0	0
Comp	C11	4	2	R4C3	Non-producer	100	870000	0	0	0	0	0	1	1	1	0	0	0	0	0	0	0
Comp	D11	4	2	R4C4	Non-producer	100	4089000	0	0	0	1	0	0	0	1	1	0	0	0	0	0	0
Comp	E11	4	2	R4C5	Non-producer	100	870000	0	1	0	0	0	0	0	0	0	1	0	1	0	0	0
Comp	F11	8	2	R8C1	Non-producer	50	1537000	0	1	0	0	1	0	1	0	1	0	1	0	1	0	1
Comp	G11	8	2	R8C2	Non-producer	50	1798000	1	0	1	0	1	0	0	1	1	0	0	1	0	1	0
Comp	H11	8	2	R8C3	Non-producer	50	638000	0	1	1	1	0	0	1	0	0	1	1	0	1	0	0
Comp	A12	8	2	R8C4	Non-producer	50	3538000	1	0	0	1	0	1	1	0	0	0	0	0	1	1	1
Comp	B12	8	2	R8C5	Non-producer	50	2436000	0	0	1	1	0	0	1	1	0	1	0	1	0	0	1
Comp	C12	15	2	R16C1	Non-producer	27	1102000	0	1	1	1	1	1	1	1	1	1	1	1	1	1	1
Comp	D12	15	2	R16C2	Non-producer	27	2117000	1	1	0	1	1	1	1	1	1	1	1	1	1	1	1
Comp	E12	15	2	R16C3	Non-producer	27	1595000	1	1	1	1	1	1	0	1	1	1	1	1	1	1	1
Comp	F12	15	2	R16C4	Non-producer	27	1102000	1	1	1	1	1	1	1	1	0	1	1	1	1	1	1
Comp	G12	15	2	R16C5	Non-producer	27	1537000	1	1	1	1	1	1	1	1	1	1	1	1	0	1	1
Comp	B9	2	3	R2C1	Non-producer	200	1102000	1	0	0	0	0	0	0	0	0	0	0	0	0	0	0
Comp	C9	2	3	R2C2	Non-producer	200	783000	0	1	0	0	0	0	0	0	0	0	0	0	0	0	0
Comp	D9	2	3	R2C3	Non-producer	200	2465000	0	0	1	0	0	0	0	0	0	0	0	0	0	0	0
Comp	E9	2	3	R2C4	Non-producer	200	3712000	0	0	0	1	0	0	0	0	0	0	0	0	0	0	0
Comp	F9	2	3	R2C5	Non-producer	200	3538000	0	0	0	0	1	0	0	0	0	0	0	0	0	0	0
Comp	G9	2	3	R2C6	Non-producer	200	3567000	0	0	0	0	0	1	0	0	0	0	0	0	0	0	0
Comp	H9	2	3	R2C7	Non-producer	200	3393000	0	0	0	0	0	0	1	0	0	0	0	0	0	0	0
Comp	A10	2	3	R2C8	Non-producer	200	290000	0	0	0	0	0	0	0	1	0	0	0	0	0	0	0
Comp	B10	2	3	R2C9	Non-producer	200	580000	0	0	0	0	0	0	0	0	1	0	0	0	0	0	0
Comp	C10	2	3	R2C10	Non-producer	200	464000	0	0	0	0	0	0	0	0	0	1	0	0	0	0	0
Comp	D10	2	3	R2C11	Non-producer	200	4930000	0	0	0	0	0	0	0	0	0	0	1	0	0	0	0
Comp	E10	2	3	R2C12	Non-producer	200	5655000	0	0	0	0	0	0	0	0	0	0	0	1	0	0	0
Comp	F10	2	3	R2C13	Non-producer	200	2291000	0	0	0	0	0	0	0	0	0	0	0	0	1	0	0
Comp	G10	2	3	R2C14	Non-producer	200	3596000	0	0	0	0	0	0	0	0	0	0	0	0	0	1	0
Comp	H10	2	3	R2C15	Non-producer	200	8004000	0	0	0	0	0	0	0	0	0	0	0	0	0	0	1
Comp	A11	4	3	R4C1	Non-producer	100	3103000	1	0	0	1	0	0	0	0	0	0	1	0	0	0	0
Comp	B11	4	3	R4C2	Non-producer	100	1073000	0	0	1	0	0	1	0	0	1	0	0	0	0	0	0
Comp	C11	4	3	R4C3	Non-producer	100	1914000	0	0	0	0	0	1	1	1	0	0	0	0	0	0	0
Comp	D11	4	3	R4C4	Non-producer	100	2784000	0	0	0	1	0	0	0	1	1	0	0	0	0	0	0
Comp	E11	4	3	R4C5	Non-producer	100	3596000	0	1	0	0	0	0	0	0	0	1	0	1	0	0	0
Comp	F11	8	3	R8C1	Non-producer	50	2784000	0	1	0	0	1	0	1	0	1	0	1	0	1	0	1
Comp	G11	8	3	R8C2	Non-producer	50	1508000	1	0	1	0	1	0	0	1	1	0	0	1	0	1	0
Comp	H11	8	3	R8C3	Non-producer	50	435000	0	1	1	1	0	0	1	0	0	1	1	0	1	0	0
Comp	A12	8	3	R8C4	Non-producer	50	1682000	1	0	0	1	0	1	1	0	0	0	0	0	1	1	1
Comp	B12	8	3	R8C5	Non-producer	50	1160000	0	0	1	1	0	0	1	1	0	1	0	1	0	0	1
Comp	C12	15	3	R16C1	Non-producer	27	609000	0	1	1	1	1	1	1	1	1	1	1	1	1	1	1
Comp	D12	15	3	R16C2	Non-producer	27	1334000	1	1	0	1	1	1	1	1	1	1	1	1	1	1	1
Comp	E12	15	3	R16C3	Non-producer	27	3712000	1	1	1	1	1	1	0	1	1	1	1	1	1	1	1
Comp	F12	15	3	R16C4	Non-producer	27	4147000	1	1	1	1	1	1	1	1	0	1	1	1	1	1	1
Comp	G12	15	3	R16C5	Non-producer	27	4437000	1	1	1	1	1	1	1	1	1	1	1	1	0	1	1
Comp	B9	2	4	R2C1	Non-producer	200	1653000	1	0	0	0	0	0	0	0	0	0	0	0	0	0	0
Comp	C9	2	4	R2C2	Non-producer	200	1856000	0	1	0	0	0	0	0	0	0	0	0	0	0	0	0
Comp	D9	2	4	R2C3	Non-producer	200	2233000	0	0	1	0	0	0	0	0	0	0	0	0	0	0	0
Comp	E9	2	4	R2C4	Non-producer	200	2871000	0	0	0	1	0	0	0	0	0	0	0	0	0	0	0
Comp	F9	2	4	R2C5	Non-producer	200	3480000	0	0	0	0	1	0	0	0	0	0	0	0	0	0	0
Comp	G9	2	4	R2C6	Non-producer	200	3248000	0	0	0	0	0	1	0	0	0	0	0	0	0	0	0
Comp	H9	2	4	R2C7	Non-producer	200	2842000	0	0	0	0	0	0	1	0	0	0	0	0	0	0	0
Comp	A10	2	4	R2C8	Non-producer	200	3016000	0	0	0	0	0	0	0	1	0	0	0	0	0	0	0
Comp	B10	2	4	R2C9	Non-producer	200	3973000	0	0	0	0	0	0	0	0	1	0	0	0	0	0	0
Comp	C10	2	4	R2C10	Non-producer	200	2349000	0	0	0	0	0	0	0	0	0	1	0	0	0	0	0
Comp	D10	2	4	R2C11	Non-producer	200	1885000	0	0	0	0	0	0	0	0	0	0	1	0	0	0	0
Comp	E10	2	4	R2C12	Non-producer	200	2755000	0	0	0	0	0	0	0	0	0	0	0	1	0	0	0
Comp	F10	2	4	R2C13	Non-producer	200	4669000	0	0	0	0	0	0	0	0	0	0	0	0	1	0	0
Comp	G10	2	4	R2C14	Non-producer	200	4176000	0	0	0	0	0	0	0	0	0	0	0	0	0	1	0
Comp	H10	2	4	R2C15	Non-producer	200	5046000	0	0	0	0	0	0	0	0	0	0	0	0	0	0	1
Comp	A11	4	4	R4C1	Non-producer	100	5626000	1	0	0	1	0	0	0	0	0	0	1	0	0	0	0
Comp	B11	4	4	R4C2	Non-producer	100	1363000	0	0	1	0	0	1	0	0	1	0	0	0	0	0	0
Comp	C11	4	4	R4C3	Non-producer	100	1421000	0	0	0	0	0	1	1	1	0	0	0	0	0	0	0
Comp	D11	4	4	R4C4	Non-producer	100	3422000	0	0	0	1	0	0	0	1	1	0	0	0	0	0	0
Comp	E11	4	4	R4C5	Non-producer	100	1479000	0	1	0	0	0	0	0	0	0	1	0	1	0	0	0
Comp	F11	8	4	R8C1	Non-producer	50	3480000	0	1	0	0	1	0	1	0	1	0	1	0	1	0	1
Comp	G11	8	4	R8C2	Non-producer	50	3799000	1	0	1	0	1	0	0	1	1	0	0	1	0	1	0
Comp	H11	8	4	R8C3	Non-producer	50	580000	0	1	1	1	0	0	1	0	0	1	1	0	1	0	0
Comp	A12	8	4	R8C4	Non-producer	50	1479000	1	0	0	1	0	1	1	0	0	0	0	0	1	1	1
Comp	B12	8	4	R8C5	Non-producer	50	2523000	0	0	1	1	0	0	1	1	0	1	0	1	0	0	1
Comp	C12	15	4	R16C1	Non-producer	27	1885000	0	1	1	1	1	1	1	1	1	1	1	1	1	1	1
Comp	D12	15	4	R16C2	Non-producer	27	4263000	1	1	0	1	1	1	1	1	1	1	1	1	1	1	1
Comp	E12	15	4	R16C3	Non-producer	27	4437000	1	1	1	1	1	1	0	1	1	1	1	1	1	1	1
Comp	F12	15	4	R16C4	Non-producer	27	4582000	1	1	1	1	1	1	1	1	0	1	1	1	1	1	1
Comp	G12	15	4	R16C5	Non-producer	27	2088000	1	1	1	1	1	1	1	1	1	1	1	1	0	1	1
Comp	B9	2	5	R2C1	Non-producer	200	3103000	1	0	0	0	0	0	0	0	0	0	0	0	0	0	0
Comp	C9	2	5	R2C2	Non-producer	200	2784000	0	1	0	0	0	0	0	0	0	0	0	0	0	0	0
Comp	D9	2	5	R2C3	Non-producer	200	2204000	0	0	1	0	0	0	0	0	0	0	0	0	0	0	0
Comp	E9	2	5	R2C4	Non-producer	200	1015000	0	0	0	1	0	0	0	0	0	0	0	0	0	0	0
Comp	F9	2	5	R2C5	Non-producer	200	1247000	0	0	0	0	1	0	0	0	0	0	0	0	0	0	0
Comp	G9	2	5	R2C6	Non-producer	200	2175000	0	0	0	0	0	1	0	0	0	0	0	0	0	0	0
Comp	H9	2	5	R2C7	Non-producer	200	2465000	0	0	0	0	0	0	1	0	0	0	0	0	0	0	0
Comp	A10	2	5	R2C8	Non-producer	200	1160000	0	0	0	0	0	0	0	1	0	0	0	0	0	0	0
Comp	B10	2	5	R2C9	Non-producer	200	2204000	0	0	0	0	0	0	0	0	1	0	0	0	0	0	0
Comp	C10	2	5	R2C10	Non-producer	200	377000	0	0	0	0	0	0	0	0	0	1	0	0	0	0	0
Comp	D10	2	5	R2C11	Non-producer	200	3306000	0	0	0	0	0	0	0	0	0	0	1	0	0	0	0
Comp	E10	2	5	R2C12	Non-producer	200	2407000	0	0	0	0	0	0	0	0	0	0	0	1	0	0	0
Comp	F10	2	5	R2C13	Non-producer	200	3741000	0	0	0	0	0	0	0	0	0	0	0	0	1	0	0
Comp	G10	2	5	R2C14	Non-producer	200	4060000	0	0	0	0	0	0	0	0	0	0	0	0	0	1	0
Comp	H10	2	5	R2C15	Non-producer	200	5829000	0	0	0	0	0	0	0	0	0	0	0	0	0	0	1
Comp	A11	4	5	R4C1	Non-producer	100	1276000	1	0	0	1	0	0	0	0	0	0	1	0	0	0	0
Comp	B11	4	5	R4C2	Non-producer	100	696000	0	0	1	0	0	1	0	0	1	0	0	0	0	0	0
Comp	C11	4	5	R4C3	Non-producer	100	3103000	0	0	0	0	0	1	1	1	0	0	0	0	0	0	0
Comp	D11	4	5	R4C4	Non-producer	100	2610000	0	0	0	1	0	0	0	1	1	0	0	0	0	0	0
Comp	E11	4	5	R4C5	Non-producer	100	1218000	0	1	0	0	0	0	0	0	0	1	0	1	0	0	0
Comp	F11	8	5	R8C1	Non-producer	50	3973000	0	1	0	0	1	0	1	0	1	0	1	0	1	0	1
Comp	G11	8	5	R8C2	Non-producer	50	3422000	1	0	1	0	1	0	0	1	1	0	0	1	0	1	0
Comp	H11	8	5	R8C3	Non-producer	50	725000	0	1	1	1	0	0	1	0	0	1	1	0	1	0	0
Comp	A12	8	5	R8C4	Non-producer	50	1247000	1	0	0	1	0	1	1	0	0	0	0	0	1	1	1
Comp	B12	8	5	R8C5	Non-producer	50	638000	0	0	1	1	0	0	1	1	0	1	0	1	0	0	1
Comp	C12	15	5	R16C1	Non-producer	27	58000	0	1	1	1	1	1	1	1	1	1	1	1	1	1	1
Comp	D12	15	5	R16C2	Non-producer	27	928000	1	1	0	1	1	1	1	1	1	1	1	1	1	1	1
Comp	E12	15	5	R16C3	Non-producer	27	1102000	1	1	1	1	1	1	0	1	1	1	1	1	1	1	1
Comp	F12	15	5	R16C4	Non-producer	27	1334000	1	1	1	1	1	1	1	1	0	1	1	1	1	1	1
Comp	G12	15	5	R16C5	Non-producer	27	1334000	1	1	1	1	1	1	1	1	1	1	1	1	0	1	1
